# Supplementary material for: Localization and Characterization of Major Neurogenic Niches in the Brain of the Lesser-Spotted Dogfish Scyliorhinus canicula
Source: Int J Mol Sci. 2023 Feb 11;24(4):3650. doi: 10.3390/ijms24043650 (PMC9967623; doi:10.3390/ijms24043650)
Supplement: Supplementary file 1 [file ijms-24-03650-s001.zip]

Archive with 1 entries (1 files):
- ijms-2181975-Supplementary.pdf
